# Supplementary material for: Pollination and plant reproduction in the Cerrado, the world's most biodiverse savanna
Source: Biol Rev Camb Philos Soc. 2025 Sep 16;101(1):74–105. doi: 10.1111/brv.70073 (PMC12783448; doi:10.1111/brv.70073)
Supplement: Supplementary file 5 — Table S1. Results from the literature survey on apomictic systems. [file BRV-101-74-s005.xlsx]

## Sheet: Table S1
Apomixis_type	Family	Species_extracted_name	Check_Source	Species_final_name	Reference	Obs
Autonomous	Acanthaceae	Lepidagathis sessilifolia	GBIF	Lepidagathis sessilifolia	Silva & Nogueira, 2012
Autonomous	Anacardiaceae	Astronium fraxinifolium	GBIF	Astronium fraxinifolium	Salomão & Allem, 2001
Autonomous	Anacardiaceae	Tapirira guianensis	GBIF	Tapirira guianensis	Lenza & Oliveira, 2005
Autonomous	Arecaceae	Acrocomia aculeata	GBIF	Acrocomia aculeata	Scariot, Lleras & Hay, 1991
Autonomous	Asteraceae	Grazielia intermedia	GBIF	Grazielia intermedia	Valentin-Silva et al., 2016
Autonomous	Asteraceae	Grazielia intermedia	GBIF	Grazielia intermedia	Cruz, Valentin-Silva & Vieira, 2021
Pseudogamous	Bignoniaceae	Anemopaegma acutifolium	GBIF	Anemopaegma acutifolium	Firetti-Leggieri et al., 2013
Pseudogamous	Bignoniaceae	Anemopaegma acutifolium	GBIF	Anemopaegma acutifolium	Sampaio, Júnior & Oliveira, 2013
Pseudogamous	Bignoniaceae	Anemopaegma arvense	GBIF	Anemopaegma arvense	Firetti-Leggieri et al., 2013
Pseudogamous	Bignoniaceae	Anemopaegma arvense	GBIF	Anemopaegma arvense	Sampaio et al., 2013
Pseudogamous	Bignoniaceae	Anemopaegma glaucum	GBIF	Anemopaegma glaucum	Firetti-Leggieri et al., 2013
Pseudogamous	Bignoniaceae	Anemopaegma glaucum	GBIF	Anemopaegma glaucum	Sampaio et al., 2013
Pseudogamous	Bignoniaceae	Anemopaegma scabriusculum	GBIF	Anemopaegma scabriusculum	Firetti-Leggieri et al. (2013)
Pseudogamous	Bignoniaceae	Tabebuia ochracea	Reflora	Handroanthus ochraceus	Costa et al. (2004)
Pseudogamous	Bignoniaceae	Tabebuia ochracea	Reflora	Handroanthus ochraceus	Bittencourt & Moraes (2010)
Pseudogamous	Bignoniaceae	Tabebuia ochracea	Reflora	Handroanthus ochraceus	Mendes et al. (2018)
Pseudogamous	Bignoniaceae	Handroanthus chysotrichus	Reflora	Handroanthus chrysotrichus	Bittencourt & Moraes (2010)
Pseudogamous	Bignoniaceae	Handroanthus serratifolius	GBIF	Handroanthus serratifolius	Alves et al. (2016)
Not informed	Bignoniaceae	Diospyros lasiocalyx	GBIF	Diospyros lasiocalyx	Aguiar et al. (2020)
Autonomous	Eriocaulaceae	Leiothrix arrecta	GBIF	Leiothrix arrecta	Neves (2012)
Autonomous	Eriocaulaceae	Syngonanthus mucugensis	GBIF	Comanthera mucugensis	Ramos, Borba & Funch (2005)
Autonomous	Erythroxylaceae	Erythroxylum campestre	GBIF	Erythroxylum campestre	Matias, Pérez‐Barrales & Consolaro (2020)
Not informed	Euphorbiaceae	Manihot esculenta	GBIF	Manihot esculenta	Nassar (1999)
Autonomous	Euphorbiaceae	Microstachys serrulata	GBIF	Microstachys serrulata	Faria et al. (2022)
Autonomous	Fabaceae	Bowdichia virgilioides	GBIF	Bowdichia virgilioides	Silva, Chaves & Brito (2011a)
Pseudogamous	Fabaceae	Inga laurina	GBIF	Inga laurina	Araújo (2015)
Not informed	Fabaceae	Senna rugosa	GBIF	Senna rugosa	Resende et al. (2014)
Autonomous	Malpighiaceae	Byrsonima rotunda	GBIF	Byrsonima rotunda	Mendes, Rêgo & Albuquerque (2011)
Autonomous	Malpighiaceae	Diplopterys pubipetala	GBIF	Diplopterys pubipetala	Possobom, Machado & Guimarães (2016)
Pseudogamous	Malvaceae	Eriotheca pubescens	GBIF	Eriotheca pubescens	Oliveira et al. (1992)
Pseudogamous	Malvaceae	Eriotheca pubescens	GBIF	Eriotheca pubescens	Martins & Oliveira (2003)
Pseudogamous	Malvaceae	Eriotheca pubescens	GBIF	Eriotheca pubescens	Mendes-Rodrigues et al. (2005)
Pseudogamous	Malvaceae	Eriotheca pubescens	GBIF	Eriotheca pubescens	Mendes-Rodrigues et al. (2019)
Pseudogamous	Malvaceae	Eriotheca pubescens	GBIF	Eriotheca pubescens	Marinho et al. (2023)
Pseudogamous	Malvaceae	Bombacopsis glabra	GBIF	Pachira glabra	Mendes-Rodrigues (2010)
Autonomous	Melastomataceae	Marcetia bahiensis	GBIF	Marcetia bahiensis	Silveira & Faria (2006)
Autonomous	Melastomataceae	Miconia albicans	GBIF	Miconia albicans	Renner (1989)
Autonomous	Melastomataceae	Miconia albicans	GBIF	Miconia albicans	Goldenberg & Shepherd (1998)
Autonomous	Melastomataceae	Miconia albicans	GBIF	Miconia albicans	Maia, Varassin & Goldenberg (2016)
Autonomous	Melastomataceae	Miconia albicans	GBIF	Miconia albicans	Caetano et al. (2013)
Autonomous	Melastomataceae	Miconia albicans	GBIF	Miconia albicans	Dias et al. (2018)
Autonomous	Melastomataceae	Miconia albicans	GBIF	Miconia albicans	Dias et al. (2021)
Autonomous	Melastomataceae	Leandra aurea	GBIF	Miconia auricoma	Maia et al. (2016)
Autonomous	Melastomataceae	Miconia fallax	GBIF	Miconia fallax	Saraiva, Cesar & Monteiro (1996)
Autonomous	Melastomataceae	Miconia fallax	GBIF	Miconia fallax	Goldenberg & Shepherd (1998)
Autonomous	Melastomataceae	Miconia fallax	GBIF	Miconia fallax	Caetano et al. (2018)
Autonomous	Melastomataceae	Miconia ferruginata	GBIF	Miconia ferruginata	Santos et al. (2012)
Autonomous	Melastomataceae	Miconia chartacea	Reflora	Miconia flammea	Saraiva et al. (1996)
Autonomous	Melastomataceae	Miconia hyemalis	GBIF	Miconia hyemalis	Maia et al. (2016)
Autonomous	Melastomataceae	Leandra lacunosa	GBIF	Miconia lacunosa	Saraiva et al. (1996)
Autonomous	Melastomataceae	Leandra lacunosa	GBIF	Miconia lacunosa	Goldenberg & Shepherd (1998)
Autonomous	Melastomataceae	Leandra involucrata	Reflora	Miconia leaumbellata	Saraiva et al. (1996)
Autonomous	Melastomataceae	Miconia pohliana	GBIF	Miconia leucocarpa	Goldenberg & Shepherd (1998)
Autonomous	Melastomataceae	Miconia ligustroides	GBIF	Miconia ligustroides	Saraiva et al. (1996)
Autonomous	Melastomataceae	Miconia ligustroides	GBIF	Miconia ligustroides	Goldenberg & Shepherd (1998)
Autonomous	Melastomataceae	Miconia ligustroides	GBIF	Miconia ligustroides	Maia et al. (2016)
Autonomous	Melastomataceae	Leandra purpurascens	GBIF	Miconia microstachya	Maia et al. (2016)
Autonomous	Melastomataceae	Leandra polystachya	GBIF	Miconia polystachya	Maia et al. (2016)
Autonomous	Melastomataceae	Miconia rubiginosa	GBIF	Miconia rubiginosa	Saraiva et al. (1996)
Autonomous	Melastomataceae	Miconia rubiginosa	GBIF	Miconia rubiginosa	Goldenberg & Shepherd (1998)
Autonomous	Melastomataceae	Miconia sellowiana	GBIF	Miconia sellowiana	Saraiva et al. (1996)
Autonomous	Melastomataceae	Miconia stenostachya	GBIF	Miconia stenostachya	Saraiva et al. (1996)
Autonomous	Melastomataceae	Miconia stenostachya	GBIF	Miconia stenostachya	Goldenberg & Shepherd (1998)
Autonomous	Melastomataceae	Lavoisiera pulchella	GBIF	Microlicia australis	Maia et al. (2016)
Autonomous	Melastomataceae	Microlicia fasciculata	GBIF	Microlicia fasciculata	Viana et al. (2021)
Autonomous	Melastomataceae	Tibouchina sellowiana	GBIF	Pleroma sellowianum	Maia et al. (2016)
Autonomous	Myristicaceae	Virola sebifera	GBIF	Virola sebifera	Lenza & Oliveira (2006)
Autonomous	Myrtaceae	Myrcia tomentosa	GBIF	Myrcia tomentosa	Torezan-Silingardi & Oliveira (2004)
Pseudogamous	Orchidaceae	Zygopetalum mackayi	GBIF	Zygopetalum maculatum	Costa et al. (2024)	Pollination is needed for ovule development, not endosperm formation
Pseudogamous	Poaceae	Paspalum notatum	GBIF	Paspalum notatum	Oliveira et al. (2020a)
Autonomous	Polygonaceae	Coccoloba cereifera	GBIF	Coccoloba cereifera	Silva et al. (2008)
Autonomous	Rubiaceae	Amaioua guianensis	GBIF	Amaioua guianensis	Amorim & Oliveira (2006)
Autonomous	Rubiaceae	Genipa americana	GBIF	Genipa americana	Crestana (1995)
Autonomous	Rubiaceae	Genipa americana	GBIF	Genipa americana	Salomão & Allem (2001)
Autonomous	Rubiaceae	Palicourea macrobotrys	GBIF	Palicourea macrobotrys	Coelho & Barbosa (2003)
Autonomous	Rubiaceae	Psychotria carthagenensis	GBIF	Psychotria carthagenensis	Faria et al. (2012)
Autonomous	Simaroubaceae	Simarouba amara	GBIF	Simarouba amara	Ferreira et al. (2022)
Autonomous	Simaroubaceae	Simarouba versicolor	GBIF	Simarouba versicolor	Ferreira et al. (2022)
Autonomous	Smilacaceae	Smilax fluminensis	GBIF	Smilax fluminensis	Pessoa, Moraes & Silva (2013)
