# Supplementary material for: Pollination and plant reproduction in the Cerrado, the world's most biodiverse savanna
Source: Biol Rev Camb Philos Soc. 2025 Sep 16;101(1):74–105. doi: 10.1111/brv.70073 (PMC12783448; doi:10.1111/brv.70073)
Supplement: Supplementary file 6 — Table S2. Results from the literature survey on floral systems. [file BRV-101-74-s003.xlsx]

## Sheet: Table S2
Floral_System	Family	Species_extracted_name	Check_Source	Species_final_name	Reference	Obs
cleistogamy	Lentibulariaceae	Utricularia subulata	GBIF	Utricularia subulata	Silva et al. (2011c)
cleistogamy	Acanthaceae	Ruellia brevifolia	GBIF	Ruellia brevifolia	Demetrio et al. (2016)
cleistogamy	Mayacaceae	Mayaca fluviatilis	GBIF	Mayaca fluviatilis	Oriani & Scatena (2012)
cleistogamy	Malpighiaceae	Janusia guaranitica	GBIF	Janusia guaranitica	Sebastiani (2010)
cleistogamy	Malpighiaceae	Janusia schwannioides	GBIF	Janusia schwannioides	Sebastiani (2010)
cleistogamy	Apocynaceae	Mandevilla velutina	Reflora	Mandevilla pohliana	Souza et al. (2009)
cleistogamy	Malpighiaceae	Byrsonima crassifolia	GBIF	Byrsonima crassifolia	Araújo et al. (2018b)
cleistogamy	Malpighiaceae	Byrsonima verbascifolia	GBIF	Byrsonima verbascifolia	Araújo et al. (2018b)
cleistogamy	Acanthaceae	Ruellia brevifolia	GBIF	Ruellia brevifolia	Pessôa (2012)
cleistogamy	Acanthaceae	Ruellia geminiflora	GBIF	Ruellia geminiflora	Pessôa (2012)
cleistogamy	Acanthaceae	Ruellia villosa	GBIF	Ruellia villosa	Pessôa (2012)
cleistogamy	Acanthaceae	Ruellia incompta	GBIF	Ruellia incompta	Lima (2012)
cleistogamy	Malpighiaceae	Janusia occhionii	GBIF	Janusia occhionii	Souto (2011)
cleistogamy	Malpighiaceae	Camarea linearifolia	GBIF	Camarea ericoides	Souto (2011)
dichogamy	Lythraceae	Cuphea melvilla	GBIF	Cuphea melvilla	Melazzo & Oliveira (2012)	protandry
dichogamy	Sapotaceae	Pouteria torta	GBIF	Pouteria torta	Gama, Barbosa & Oliveira (2011)	protogyny
dichogamy	Arecaceae	Syagrus flexuosa	GBIF	Syagrus flexuosa	Oliveira & Gibbs (2000)
dichogamy	Caryocaraceae	Caryocar brasiliense	GBIF	Caryocar brasiliense	Gribel & Hay (1993)	protandry
dichogamy	Annonaceae	Cardiopetalum calophyllum	GBIF	Cardiopetalum calophyllum	Elias et al. (2012)
dichogamy	Annonaceae	Annona coriacea	GBIF	Annona coriacea	Costa et al. (2017)	protogyny
dichogamy	Annonaceae	Annona crassifora	GBIF	Annona crassiflora	Almeida-Júnior et al. (2018)	protogyny
dichogamy	Gesneriaceae	Sinningia elatior	GBIF	Sinningia elatior	Araújo & Rocha-Filho (2019)	protandry
dichogamy	Annonaceae	Annona coriacea	GBIF	Annona coriacea	Gottsberger (2014)
dichogamy	Arecaceae	Butia purpurascens	GBIF	Butia purpurascens	Guilherme et al. (2015)	protandry
dichogamy	Arecaceae	Butia capitata	GBIF	Butia capitata	Magalhaes et al. (2015)	protandry
dichogamy	Malpighiaceae	Pterandra pyroidea	GBIF	Pterandra pyroidea	Cappellari et al. (2011)	protogyny
dichogamy	Annonaceae	Xylopia aromatica	GBIF	Xylopia aromatica	Paiva, Galastri & Oliveira (2021)	protogyny
dichogamy	Arecaceae	Acrocomia aculeata	GBIF	Acrocomia aculeata	Mazzottini-dos-Santos et al. (2015)	protogyny
dichogamy	Malpighiaceae	Pterandra pyroidea	GBIF	Pterandra pyroidea	Cappellari (2011)	protogyny
dichogamy	Meliaceae	Cedrela fissilis	GBIF	Cedrela fissilis	Garcia (2010)	protogyny
dichogamy	Annonaceae	Xylopia aromatica	GBIF	Xylopia aromatica	Gottsberger (1994)	protogyny
dichogamy	Annonaceae	Annona coriacea	GBIF	Annona coriacea	Gottsberger (1994)	protogyny
dichogamy	Annonaceae	Annona crassifora	GBIF	Annona crassiflora	Gottsberger (1994)	protogyny
dichogamy	Annonaceae	Annona cornifolia	GBIF	Annona cornifolia	Gottsberger (1994)	protogyny
dichogamy	Annonaceae	Annona aurantica	GBIF	Annona aurantiaca	Gottsberger (1994)	protogyny
dichogamy	Annonaceae	Annona campestris	GBIF	Annona campestris	Gottsberger (1994)	protogyny
dichogamy	Annonaceae	Annona crotonifolia	GBIF	Annona crotonifolia	Gottsberger (1994)	protogyny
dichogamy	Annonaceae	Annona dioica	GBIF	Annona dioica	Gottsberger (1994)	protogyny
dichogamy	Annonaceae	Annona gardneri	GBIF	Annona gardneri	Gottsberger (1994)	protogyny
dichogamy	Annonaceae	Annona glaucophylla	GBIF	Annona glaucophylla	Gottsberger (1994)	protogyny
dichogamy	Annonaceae	Annona malmeana	GBIF	Annona malmeana	Gottsberger (1994)	protogyny
dichogamy	Annonaceae	Annona monticola	GBIF	Annona monticola	Gottsberger (1994)	protogyny
dichogamy	Annonaceae	Annona pigmaea	Reflora	Annona warmingiana	Gottsberger (1994)	protogyny
dichogamy	Annonaceae	Annona tomentosa	GBIF	Annona tomentosa	Gottsberger (1994)	protogyny
dichogamy	Annonaceae	Duguetia furfuracea	GBIF	Duguetia furfuracea	Gottsberger (1994)	protogyny
dichogamy	Annonaceae	Duguetia glabriuscula	GBIF	Duguetia glabriuscula	Gottsberger (1994)	protogyny
dichogamy	Annonaceae	Duguetia hemmendorffii	GBIF	Duguetia furfuracea	Gottsberger (1994)	protogyny
dichogamy	Annonaceae	Duguetia jonasiana	GBIF	Duguetia furfuracea	Gottsberger (1994)	protogyny
dichogamy	Annonaceae	Cardiopetalum calophyllum	GBIF	Cardiopetalum calophyllum	Gottsberger (1994)	protogyny
dichogamy	Arecaceae	Butia capitata	GBIF	Butia capitata	Mercadante-Simões et al. (2006)	protandry
dichogamy	Annonaceae	Cardiopetalum calophyllum	GBIF	Cardiopetalum calophyllum	Elias (2010)	protogyny
dichogamy	Annonaceae	Annona muricata	GBIF	Annona muricata	Nascimento, Gazel Filho & Santos (2002)	protogyny
dichogamy	Annonaceae	Xylopia aromatica	GBIF	Xylopia aromatica	Aragão, Costa & Nascimento (2019)	protogyny
dichogamy	Fabaceae	Anadenanthera falcata	GBIF	Anadenanthera peregrina	Costa (1988)	protandry
dichogamy	Annonaceae	Xylopia aromatica	GBIF	Xylopia aromatica	Costa (1988)	protogyny
dichogamy	Euphorbiaceae	Croton floribundus	GBIF	Croton floribundus	Medeiros, Senna-Valle & Alves (2008)
dichogamy	Annonaceae	Xylopia aromatica	GBIF	Xylopia aromatica	Melo (2004)	protogyny
dichogamy	Annonaceae	Annona crassifora	GBIF	Annona crassiflora	Egydio (2009)	protogyny
dichogamy	Arecaceae	Butia capitata	GBIF	Butia capitata	Fonseca & Simões (2005)	protandry
dichogamy	Asteraceae	Helianthus annuus	GBIF	Helianthus annuus	Lira (2016)	protandry
dichogamy	Caryocaraceae	Caryocar brasiliense	GBIF	Caryocar brasiliense	Teixeira (2010)	protandry
dichogamy	Campanulaceae	Syphocampylus sulfureus	GBIF	Siphocampylus sulfureus	Teixeira (2010)
dichogamy	Annonaceae	Annona crassifora	GBIF	Annona crassiflora	Gouveia (2011)	protogyny
dichogamy	Euphorbiaceae	Sapium glandulosum	GBIF	Sapium glandulosum	Cardoso (2016)	protogyny
dichogamy	Arecaceae	Syagrus petraea	GBIF	Syagrus petraea	Quevedo (2007)	protandry
dichogamy	Arecaceae	Butia capitata	GBIF	Butia capitata	Mota (2012)	protandry
dichogamy	Annonaceae	Annona crassifora	GBIF	Annona crassiflora	Telles et al. (2003)	protogyny
dichogamy	Arecaceae	Butia capitata	GBIF	Butia capitata	Dias (2018)	protandry
dichogamy	Arecaceae	Geonoma brevispatha	GBIF	Geonoma pohliana	Ostrorog (2006)	protandry
dichogamy	Apocynaceae	Hancornia speciosa	GBIF	Hancornia speciosa	Olivatti (2013)
dichogamy	Euphorbiaceae	Croton floribundus	GBIF	Croton floribundus	Pereira (2014)
dichogamy	Cactaceae	Cipocereus minensis	GBIF	Cipocereus minensis	Lopes (2012)
dichogamy	Arecaceae	Acrocomia aculeata	GBIF	Acrocomia aculeata	Santos (2012)
dichogamy	Rubiaceae	Tocoyena formosa	GBIF	Tocoyena formosa	Suzin et al. (2016)	protandry
dichogamy	Annonaceae	Annona crassiflora	GBIF	Annona crassiflora	Saravy, Marques & Schuchmann (2022)	protogyny
dichogamy	Anacardiaceae	Schinus terebinthifolia	GBIF	Schinus terebinthifolia	Santos et al. (2024)
dichogamy	Arecaceae	Butia capitata	GBIF	Butia capitata	Dias et al. (2022)	protandry
dichogamy	Arecaceae	Butia capitata	GBIF	Butia capitata	Souza et al. (2023)	protandry
dichogamy	Aristolochiaceae	Aristolochia esperanzae	GBIF	Aristolochia esperanzae	Matallana‐Puerto et al. (2024)	protogyny
distyly	Rubiaceae	Palicourea rigida	GBIF	Palicourea rigida	Machado et al. (2010)
distyly	Rubiaceae	Faramea cyanea	GBIF	Faramea occidentalis	Maruyama, Amorim & Oliveira (2010)
distyly	Rubiaceae	Psychotria goyazensis	GBIF	Palicourea goyazensis	Rodrigues & Consolaro (2013)
distyly	Rubiaceae	Palicourea marcgravii	GBIF	Palicourea marcgravii	Consolaro et al. (2009)
distyly	Rubiaceae	Palicourea officinalis	GBIF	Palicourea officinalis	Consolaro et al. (2009)
distyly	Rubiaceae	Palicourea coriacea	GBIF	Palicourea coriacea	Consolaro et al. (2009)
distyly	Rubiaceae	Palicourea macrobotrys	GBIF	Palicourea macrobotrys	Consolaro et al. (2009)
distyly	Rubiaceae	Psychotria carthagenensis	GBIF	Psychotria carthagenensis	Faria et al. (2012)
distyly	Rubiaceae	Psychotria carthagenensis	GBIF	Psychotria carthagenensis	Consolaro, Silva & Oliveira (2011)
distyly	Rubiaceae	Psychotria capitata	GBIF	Psychotria capitata	Coelho, Consolaro & Oliveira (2021)
distyly	Connaraceae	Rourea induta	GBIF	Rourea induta	Lenza et al. (2008)
distyly	Rubiaceae	Palicourea rigida	GBIF	Palicourea rigida	Raupp et al. (2020)
distyly	Rubiaceae	Palicourea crocea	GBIF	Palicourea crocea	Coelho, Consolaro & Oliveira (2020)
distyly	Rubiaceae	Palicourea coriaceae	GBIF	Palicourea coriacea	Toledo et al. (2007)
distyly	Rubiaceae	Palicourea officinalis	GBIF	Palicourea officinalis	Toledo et al. (2007)
distyly	Rubiaceae	Palicourea marcgravii	GBIF	Palicourea marcgravii	Toledo et al. (2007)
distyly	Rubiaceae	Palicourea macrobotrys	GBIF	Palicourea macrobotrys	Toledo et al. (2007)
distyly	Rubiaceae	Psychotria deflexa	GBIF	Palicourea deflexa	Matias et al. (2016)
distyly	Rubiaceae	Declieuxia fruticosa	GBIF	Declieuxia fruticosa	Matias et al. (2016)
distyly	Erythroxylaceae	Erythroxylum campestre	GBIF	Erythroxylum campestre	Silva et al. (2016)
distyly	Erythroxylaceae	Erythroxylum suberosum	GBIF	Erythroxylum suberosum	Silva et al. (2016)
distyly	Rubiaceae	Declieuxia fruticosa	GBIF	Declieuxia fruticosa	Sousa-Lopes et al. (2020)
distyly	Rubiaceae	Faramea multiflora	GBIF	Faramea multiflora	Lopes (2016)
distyly	Rubiaceae	Psychotria capitata	GBIF	Psychotria capitata	Consolaro (2008)
distyly	Rubiaceae	Psychotria carthagenensis	GBIF	Psychotria carthagenensis	Consolaro (2008)
distyly	Rubiaceae	Psychotria hoffmannseggiana	GBIF	Palicourea hoffmannseggiana	Consolaro (2008)
distyly	Rubiaceae	Psychotria leiocarpa	GBIF	Psychotria leiocarpa	Consolaro (2008)
distyly	Rubiaceae	Psychotria mapourioides	GBIF	Psychotria pedunculosa	Consolaro (2008)
distyly	Rubiaceae	Psychotria prunifolia	GBIF	Palicourea prunifolia	Consolaro (2008)
distyly	Rubiaceae	Psychotria racemosa	GBIF	Psychotria racemosa	Consolaro (2008)
distyly	Rubiaceae	Psychotria trichophoroides	GBIF	Palicourea trichophora	Consolaro (2008)
distyly	Rubiaceae	Palicourea coriacea	GBIF	Palicourea coriacea	Consolaro (2008)
distyly	Rubiaceae	Palicourea macrobotrys	GBIF	Palicourea macrobotrys	Consolaro (2008)
distyly	Rubiaceae	Palicourea marcgravii	GBIF	Palicourea marcgravii	Consolaro (2008)
distyly	Rubiaceae	Palicourea officinalis	GBIF	Palicourea officinalis	Consolaro (2008)
distyly	Rubiaceae	Palicourea rigida	GBIF	Palicourea rigida	Consolaro (2008)
distyly	Rubiaceae	Galianthe peruviana	GBIF	Galianthe peruviana	Consolaro (2008)
distyly	Rubiaceae	Galianthe valerianoides	GBIF	Galianthe valerianoides	Consolaro (2008)
distyly	Rubiaceae	Coccocypselum lanceolatum	GBIF	Coccocypselum lanceolatum	Consolaro (2008)
distyly	Rubiaceae	Declieuxia fruticosa	GBIF	Declieuxia fruticosa	Consolaro (2008)
distyly	Rubiaceae	Ladenbergia cujabensis	GBIF	Ladenbergia cujabensis	Consolaro (2008)
distyly	Rubiaceae	Ladenbergia graciliflora	GBIF	Ladenbergia graciliflora	Consolaro (2008)
distyly	Rubiaceae	Guettarda angelica	GBIF	Guettarda angelica	Consolaro (2008)
distyly	Rubiaceae	Guettarda platypoda	GBIF	Guettarda platypoda	Consolaro (2008)
distyly	Rubiaceae	Guettarda pohliana	GBIF	Guettarda pohliana	Consolaro (2008)
distyly	Rubiaceae	Guettarda spruceana	GBIF	Guettarda spruceana	Consolaro (2008)
distyly	Rubiaceae	Guettarda viburnoides	GBIF	Guettarda viburnoides	Consolaro (2008)
distyly	Rubiaceae	Machaonia acuminata	GBIF	Machaonia acuminata	Consolaro (2008)
distyly	Rubiaceae	Machaonia brasiliensis	GBIF	Machaonia brasiliensis	Consolaro (2008)
distyly	Rubiaceae	Machaonia spinosa	GBIF	Machaonia brasiliensis	Consolaro (2008)
distyly	Rubiaceae	Gonzalagunia dicocca	GBIF	Gonzalagunia dicocca	Consolaro (2008)
distyly	Rubiaceae	Sabicea brasiliensis	GBIF	Sabicea brasiliensis	Consolaro (2008)
distyly	Rubiaceae	Sabicea grisea	GBIF	Sabicea grisea	Consolaro (2008)
distyly	Rubiaceae	Sabicea humilis	GBIF	Sabicea humilis	Consolaro (2008)
distyly	Rubiaceae	Sabicea villosa	GBIF	Sabicea villosa	Consolaro (2008)
distyly	Rubiaceae	Sipanea hispida	GBIF	Sipanea hispida	Consolaro (2008)
distyly	Rubiaceae	Sipanea veris	GBIF	Sipanea veris	Consolaro (2008)
distyly	Rubiaceae	Coccocypselum aureum	GBIF	Coccocypselum aureum	Consolaro (2008)
distyly	Rubiaceae	Coccocypselum condalia	GBIF	Coccocypselum condalia	Consolaro (2008)
distyly	Rubiaceae	Coccocypselum erythrocephalum	GBIF	Coccocypselum erythrocephalum	Consolaro (2008)
distyly	Rubiaceae	Coccocypselum guianense	GBIF	Coccocypselum guianense	Consolaro (2008)
distyly	Rubiaceae	Coccocypselum hasslerianum	GBIF	Coccocypselum hasslerianum	Consolaro (2008)
distyly	Rubiaceae	Coccocypselum hirsutum	GBIF	Coccocypselum hirsutum	Consolaro (2008)
distyly	Rubiaceae	Coccocypselum lyman-smithii	GBIF	Coccocypselum lymansmithii	Consolaro (2008)
distyly	Rubiaceae	Declieuxia amaranthoides	Not found	NA	Consolaro (2008)
distyly	Rubiaceae	Declieuxia aspalathoides	GBIF	Declieuxia aspalathoides	Consolaro (2008)
distyly	Rubiaceae	Declieuxia cacuminis	GBIF	Declieuxia cacuminis	Consolaro (2008)
distyly	Rubiaceae	Declieuxia cordigera	GBIF	Declieuxia cordigera	Consolaro (2008)
distyly	Rubiaceae	Declieuxia dasyphylla	GBIF	Declieuxia dasyphylla	Consolaro (2008)
distyly	Rubiaceae	Declieuxia deltoidea	GBIF	Declieuxia deltoidea	Consolaro (2008)
distyly	Rubiaceae	Declieuxia diamantinea	GBIF	Declieuxia diamantinae	Consolaro (2008)
distyly	Rubiaceae	Declieuxia diantheroides	GBIF	Declieuxia diantheroides	Consolaro (2008)
distyly	Rubiaceae	Declieuxia gracilis	GBIF	Declieuxia gracilis	Consolaro (2008)
distyly	Rubiaceae	Declieuxia irwinii	GBIF	Declieuxia irwinii	Consolaro (2008)
distyly	Rubiaceae	Declieuxia juniperina	GBIF	Declieuxia juniperina	Consolaro (2008)
distyly	Rubiaceae	Declieuxia lancifolia	GBIF	Declieuxia lancifolia	Consolaro (2008)
distyly	Rubiaceae	Declieuxia lysimachioides	GBIF	Declieuxia lysimachioides	Consolaro (2008)
distyly	Rubiaceae	Declieuxia oenanthioides	GBIF	Declieuxia oenanthoides	Consolaro (2008)
distyly	Rubiaceae	Declieuxia pruinosa	GBIF	Declieuxia pruinosa	Consolaro (2008)
distyly	Rubiaceae	Declieuxia saturejoides	GBIF	Declieuxia saturejoides	Consolaro (2008)
distyly	Rubiaceae	Declieuxia spergulifolia	GBIF	Declieuxia spergulifolia	Consolaro (2008)
distyly	Rubiaceae	Declieuxia verticillata	GBIF	Declieuxia verticillata	Consolaro (2008)
distyly	Rubiaceae	Coussarea congestiflora	GBIF	Coussarea congestiflora	Consolaro (2008)
distyly	Rubiaceae	Coussarea contracta	GBIF	Coussarea contracta	Consolaro (2008)
distyly	Rubiaceae	Coussarea cornifolia	GBIF	Coussarea cornifolia	Consolaro (2008)
distyly	Rubiaceae	Coussarea hirticalyx	GBIF	Coussarea hirticalyx	Consolaro (2008)
distyly	Rubiaceae	Coussarea hydrangeifolia	GBIF	Coussarea hydrangeifolia	Consolaro (2008)
distyly	Rubiaceae	Coussarea nodosa	GBIF	Coussarea nodosa	Consolaro (2008)
distyly	Rubiaceae	Coussarea ovalis	GBIF	Coussarea ovalis	Consolaro (2008)
distyly	Rubiaceae	Coussarea paniculata	GBIF	Coussarea paniculata	Consolaro (2008)
distyly	Rubiaceae	Coussarea platyphylla	GBIF	Coussarea platyphylla	Consolaro (2008)
distyly	Rubiaceae	Coussarea tenuiflora	GBIF	Coussarea tenuiflora	Consolaro (2008)
distyly	Rubiaceae	Faramea bracteata	GBIF	Faramea bracteata	Consolaro (2008)
distyly	Rubiaceae	Faramea cyanea	GBIF	Faramea occidentalis	Consolaro (2008)
distyly	Rubiaceae	Faramea glandulosa	GBIF	Faramea glandulosa	Consolaro (2008)
distyly	Rubiaceae	Faramea montevidensis	GBIF	Faramea montevidensis	Consolaro (2008)
distyly	Rubiaceae	Faramea multiflora	GBIF	Faramea multiflora	Consolaro (2008)
distyly	Rubiaceae	Faramea nettoana	GBIF	Faramea nigrescens	Consolaro (2008)
distyly	Rubiaceae	Faramea nigrescens	GBIF	Faramea nigrescens	Consolaro (2008)
distyly	Rubiaceae	Faramea nitida	GBIF	Faramea nitida	Consolaro (2008)
distyly	Rubiaceae	Faramea occidentalis	GBIF	Faramea occidentalis	Consolaro (2008)
distyly	Rubiaceae	Faramea sessilifolia	GBIF	Faramea sessilifolia	Consolaro (2008)
distyly	Rubiaceae	Faramea warmingiana	GBIF	Faramea occidentalis	Consolaro (2008)
distyly	Rubiaceae	Manettia cordifolia	GBIF	Manettia cordifolia	Consolaro (2008)
distyly	Rubiaceae	Manettia irwinii	GBIF	Manettia irwinii	Consolaro (2008)
distyly	Rubiaceae	Manettia luteo-rubra	GBIF	Manettia luteorubra	Consolaro (2008)
distyly	Rubiaceae	Oldenlandia corymbosa	GBIF	Oldenlandia corymbosa	Consolaro (2008)
distyly	Rubiaceae	Oldenlandia lancifolia	GBIF	Oldenlandia lancifolia	Consolaro (2008)
distyly	Rubiaceae	Oldenlandia salzmannii	GBIF	Oldenlandia salzmannii	Consolaro (2008)
distyly	Rubiaceae	Geophila repens	GBIF	Geophila repens	Consolaro (2008)
distyly	Rubiaceae	Malanea macrophylla	GBIF	Malanea macrophylla	Consolaro (2008)
distyly	Rubiaceae	Palicourea crocea	GBIF	Palicourea crocea	Consolaro (2008)
distyly	Rubiaceae	Palicourea gardneriana	GBIF	Palicourea tetraphylla	Consolaro (2008)
distyly	Rubiaceae	Palicourea grandifolia	GBIF	Palicourea grandifolia	Consolaro (2008)
distyly	Rubiaceae	Palicourea guianensis	GBIF	Palicourea guianensis	Consolaro (2008)
distyly	Rubiaceae	Palicourea longepedunculata	GBIF	Palicourea longipedunculata	Consolaro (2008)
distyly	Rubiaceae	Palicourea multiflora	Not found	NA	Consolaro (2008)
distyly	Rubiaceae	Palicourea nitidella	GBIF	Palicourea nitidella	Consolaro (2008)
distyly	Rubiaceae	Palicourea tetraphylla	GBIF	Palicourea tetraphylla	Consolaro (2008)
distyly	Rubiaceae	Palicourea triphylla	GBIF	Palicourea triphylla	Consolaro (2008)
distyly	Rubiaceae	Palicourea urbaniana	GBIF	Palicourea urbaniana	Consolaro (2008)
distyly	Rubiaceae	Psychotria amplectens	GBIF	Palicourea amplectens	Consolaro (2008)
distyly	Rubiaceae	Psychotria anceps	GBIF	Psychotria anceps	Consolaro (2008)
distyly	Rubiaceae	Psychotria bahiensis	GBIF	Psychotria bahiensis	Consolaro (2008)
distyly	Rubiaceae	Psychotria barbiflora	GBIF	Palicourea hoffmannseggiana	Consolaro (2008)
distyly	Rubiaceae	Psychotria brachybotrya	Reflora	Palicourea gracilenta	Consolaro (2008)
distyly	Rubiaceae	Psychotria bracteocardia	GBIF	Palicourea bracteocardia	Consolaro (2008)
distyly	Rubiaceae	Psychotria cephalantha	GBIF	Eumachia cephalantha	Consolaro (2008)
distyly	Rubiaceae	Psychotria colorata	GBIF	Palicourea colorata	Consolaro (2008)
distyly	Rubiaceae	Psychotria deflexa	GBIF	Palicourea deflexa	Consolaro (2008)
distyly	Rubiaceae	Psychotria erecta	GBIF	Ronabea latifolia	Consolaro (2008)
distyly	Rubiaceae	Psychotria formosa	GBIF	Psychotria formosa	Consolaro (2008)
distyly	Rubiaceae	Psychotria forsteronioides	GBIF	Palicourea forsteronioides	Consolaro (2008)
distyly	Rubiaceae	Psychotria hastisepala	GBIF	Psychotria hastisepala	Consolaro (2008)
distyly	Rubiaceae	Psychotria hygrophiloides	GBIF	Psychotria stachyoides	Consolaro (2008)
distyly	Rubiaceae	Psychotria involucrata	GBIF	Psychotria involucrata	Consolaro (2008)
distyly	Rubiaceae	Psychotria iodotricha	GBIF	Palicourea iodotricha	Consolaro (2008)
distyly	Rubiaceae	Psychotria lupulina	GBIF	Palicourea justiciifolia	Consolaro (2008)
distyly	Rubiaceae	Psychotria malaneoides	GBIF	Palicourea malaneoides	Consolaro (2008)
distyly	Rubiaceae	Psychotria microcarpa	GBIF	Psychotria microcarpa	Consolaro (2008)
distyly	Rubiaceae	Psychotria myriantha	GBIF	Palicourea mamillaris	Consolaro (2008)
distyly	Rubiaceae	Psychotria nitidula	GBIF	Psychotria leiocarpa	Consolaro (2008)
distyly	Rubiaceae	Psychotria nemorosa	GBIF	Psychotria nemorosa	Consolaro (2008)
distyly	Rubiaceae	Psychotria niveobarbata	GBIF	Psychotria niveobarbata	Consolaro (2008)
distyly	Rubiaceae	Psychotria platypoda	GBIF	Palicourea dichotoma	Consolaro (2008)
distyly	Rubiaceae	Psychotria poeppigiana	GBIF	Palicourea tomentosa	Consolaro (2008)
distyly	Rubiaceae	Psychotria proxima	GBIF	Psychotria carthagenensis	Consolaro (2008)
distyly	Rubiaceae	Psychotria pubigera	Reflora	Psychotria pubigera	Consolaro (2008)
distyly	Rubiaceae	Psychotria regnellii	GBIF	Palicourea brevicollis	Consolaro (2008)
distyly	Rubiaceae	Psychotria ruelliifolia	GBIF	Palicourea ruelliifolia	Consolaro (2008)
distyly	Rubiaceae	Psychotria rupestris	GBIF	Psychotria rupestris	Consolaro (2008)
distyly	Rubiaceae	Psychotria sciaphila longicalyx	GBIF	Palicourea trichophora	Consolaro (2008)
distyly	Rubiaceae	Psychotria sphaerocephala	GBIF	Palicourea sphaerocephala	Consolaro (2008)
distyly	Rubiaceae	Psychotria stachyoides	GBIF	Psychotria stachyoides	Consolaro (2008)
distyly	Rubiaceae	Psychotria stipulosa	GBIF	Palicourea stipulosa	Consolaro (2008)
distyly	Rubiaceae	Psychotria subtriflora	GBIF	Psychotria subtriflora	Consolaro (2008)
distyly	Rubiaceae	Psychotria trichophora	GBIF	Palicourea trichophora	Consolaro (2008)
distyly	Rubiaceae	Psychotria tristicula	GBIF	Psychotria carthagenensis	Consolaro (2008)
distyly	Rubiaceae	Psychotria umbellata	Reflora	Palicourea brachypoda	Consolaro (2008)
distyly	Rubiaceae	Psychotria vellosiana	GBIF	Palicourea sessilis	Consolaro (2008)
distyly	Rubiaceae	Psychotria warmingii	GBIF	Psychotria warmingii	Consolaro (2008)
distyly	Rubiaceae	Psychotria paracatuensis	GBIF	Psychotria anceps	Consolaro (2008)
distyly	Rubiaceae	Rudgea burchelliana	GBIF	Rudgea burchelliana	Consolaro (2008)
distyly	Rubiaceae	Rudgea celestrinea	GBIF	Rudgea corymbulosa	Consolaro (2008)
distyly	Rubiaceae	Rudgea coriacea	GBIF	Rudgea coriacea	Consolaro (2008)
distyly	Rubiaceae	Rudgea cornifolia	GBIF	Rudgea cornifolia	Consolaro (2008)
distyly	Rubiaceae	Rudgea corymbulosa	GBIF	Rudgea corymbulosa	Consolaro (2008)
distyly	Rubiaceae	Rudgea discolor	GBIF	Rudgea discolor	Consolaro (2008)
distyly	Rubiaceae	Rudgea erioloba	GBIF	Rudgea erioloba	Consolaro (2008)
distyly	Rubiaceae	Rudgea goyazensis	GBIF	Rudgea goyazensis	Consolaro (2008)
distyly	Rubiaceae	Rudgea jacobinensis	GBIF	Rudgea erioloba	Consolaro (2008)
distyly	Rubiaceae	Rudgea lacerostipula	GBIF	Rudgea lacerostipula	Consolaro (2008)
distyly	Rubiaceae	Rudgea lanceolata	GBIF	Rudgea sessilis	Consolaro (2008)
distyly	Rubiaceae	Rudgea myrsinifolia	GBIF	Rudgea myrsinifolia	Consolaro (2008)
distyly	Rubiaceae	Rudgea obtusa	GBIF	Rudgea goyazensis	Consolaro (2008)
distyly	Rubiaceae	Rudgea parquioides	GBIF	Rudgea parquioides	Consolaro (2008)
distyly	Rubiaceae	Rudgea parvifolia	GBIF	Rudgea parvifolia	Consolaro (2008)
distyly	Rubiaceae	Rudgea tomentosa	GBIF	Rudgea tomentosa	Consolaro (2008)
distyly	Rubiaceae	Rudgea viburnoides	GBIF	Rudgea viburnoides	Consolaro (2008)
distyly	Rubiaceae	Galianthe angustifolia	GBIF	Galianthe angustifolia	Consolaro (2008)
distyly	Rubiaceae	Galianthe brasiliensis	GBIF	Galianthe brasiliensis	Consolaro (2008)
distyly	Rubiaceae	Galianthe corymbosa	GBIF	Galianthe peruviana	Consolaro (2008)
distyly	Rubiaceae	Galianthe cristata	GBIF	Galianthe laxa	Consolaro (2008)
distyly	Rubiaceae	Galianthe dichasia	GBIF	Galianthe cymosa	Consolaro (2008)
distyly	Rubiaceae	Galianthe eupatoriodes	GBIF	Galianthe eupatorioides	Consolaro (2008)
distyly	Rubiaceae	Galianthe grandifolia	GBIF	Galianthe grandifolia	Consolaro (2008)
distyly	Rubiaceae	Galianthe laxa	GBIF	Galianthe laxa	Consolaro (2008)
distyly	Rubiaceae	Galianthe liliifolia	GBIF	Galianthe liliifolia	Consolaro (2008)
distyly	Rubiaceae	Galianthe longisepala	GBIF	Galianthe longisepala	Consolaro (2008)
distyly	Rubiaceae	Galianthe matogrossiana	GBIF	Galianthe matogrossiana	Consolaro (2008)
distyly	Rubiaceae	Galianthe verbenoides	GBIF	Galianthe verbenoides	Consolaro (2008)
distyly	Rubiaceae	Perama hirsuta	GBIF	Perama hirsuta	Consolaro (2008)
distyly	Rubiaceae	Perama harleyi	GBIF	Perama harleyi	Consolaro (2008)
distyly	Rubiaceae	Perama holosericea	GBIF	Perama holosericea	Consolaro (2008)
distyly	Rubiaceae	Perama sparsiflora	GBIF	Perama sparsiflora	Consolaro (2008)
distyly	Rubiaceae	Faramea cyanea	GBIF	Faramea occidentalis	Alves-Silva et al. (2013)
distyly	Rubiaceae	Psychotria capitata	GBIF	Psychotria capitata	Coelho (2013)
distyly	Rubiaceae	Psychotria colorata	GBIF	Palicourea colorata	Coelho (2013)
distyly	Rubiaceae	Psychotria prunifolia	GBIF	Palicourea prunifolia	Coelho (2013)
distyly	Rubiaceae	Psychotria hoffmannseggiana	GBIF	Palicourea hoffmannseggiana	Coelho (2013)
distyly	Rubiaceae	Palicourea croceoides	GBIF	Palicourea croceoides	Coelho (2013)
distyly	Rubiaceae	Palicourea rigida	GBIF	Palicourea rigida	Furtado et al. (2021)
distyly	Rubiaceae	Palicourea officinalis	GBIF	Palicourea officinalis	Furtado et al. (2021)
distyly	Rubiaceae	Psychotria trichophoroides	GBIF	Palicourea trichophora	Furtado et al. (2021)
distyly	Rubiaceae	Psychotria nitidula	GBIF	Psychotria leiocarpa	Furtado et al. (2021)
distyly	Rubiaceae	Palicourea rigida	GBIF	Palicourea rigida	Diniz et al. (2012)
distyly	Rubiaceae	Psychotria prunifolia	GBIF	Palicourea prunifolia	Mesquita-Neto et al. (2018)
distyly	Rubiaceae	Psychotria hofmannseggiana	GBIF	Palicourea hoffmannseggiana	Mesquita-Neto et al. (2018)
distyly	Rubiaceae	Psychotria nitidula	GBIF	Psychotria leiocarpa	Mesquita-Neto et al. (2018)
distyly	Erythroxylaceae	Erythroxylum suberosum	GBIF	Erythroxylum suberosum	Del-Carlo & Buzato (2006)
distyly	Rubiaceae	Palicourea rigida	GBIF	Palicourea rigida	Cardoso et al. (2016)
distyly	Erythroxylaceae	Erythroxylum campestre	GBIF	Erythroxylum campestre	Silva (2018)
distyly	Erythroxylaceae	Erythroxylum deciduum	GBIF	Erythroxylum deciduum	Silva (2018)
distyly	Erythroxylaceae	Erythroxylum suberosum	GBIF	Erythroxylum suberosum	Silva (2018)
distyly	Erythroxylaceae	Erythroxylum tortuosum	GBIF	Erythroxylum tortuosum	Silva (2018)
distyly	Rubiaceae	Palicourea rigida	GBIF	Palicourea rigida	Ribeiro, Melo & Oliveira (2018)
distyly	Erythroxylaceae	Erythroxylum campestre	GBIF	Erythroxylum campestre	Barros (1998)
distyly	Erythroxylaceae	Erythroxylum suberosum	GBIF	Erythroxylum suberosum	Barros (1998)
distyly	Erythroxylaceae	Erythroxylum tortuosum	GBIF	Erythroxylum tortuosum	Barros (1998)
distyly	Connaraceae	Rourea induta	GBIF	Rourea induta	Rodrigues et al. (2014)
distyly	Rubiaceae	Psychotria carthagenensis	GBIF	Psychotria carthagenensis	Faria & Araujo (2016)
distyly	Rubiaceae	Psychotria deflexa	GBIF	Palicourea deflexa	Sá et al. 2016
distyly	Rubiaceae	Psychotria nitidula	GBIF	Psychotria leiocarpa	Sá et al. 2016
distyly	Rubiaceae	Psychotria trichophoroides	GBIF	Palicourea trichophora	Sá et al. 2016
distyly	Rubiaceae	Psychotria prunifolia	GBIF	Palicourea prunifolia	Sá et al. 2016
distyly	Erythroxylaceae	Erythroxylum suberosum	GBIF	Erythroxylum suberosum	Carmo et al. (2021)
distyly	Erythroxylaceae	Erythroxylum campestre	GBIF	Erythroxylum campestre	Matias, Pérez‐Barrales & Consolaro (2020)
distyly	Erythroxylaceae	Erythroxylum deciduum	GBIF	Erythroxylum deciduum	Matias et al. (2020)
distyly	Erythroxylaceae	Erythroxylum suberosum	GBIF	Erythroxylum suberosum	Matias et al. (2020)
distyly	Erythroxylaceae	Erythroxylum tortuosum	GBIF	Erythroxylum tortuosum	Matias et al. (2020)
distyly	Rubiaceae	Psychotria capitata	GBIF	Psychotria capitata	Rodrigues (2013)
distyly	Rubiaceae	Psychotria carthagenensis	GBIF	Psychotria carthagenensis	Rodrigues (2013)
distyly	Rubiaceae	Psychotria deflexa	GBIF	Palicourea deflexa	Rodrigues (2013)
distyly	Rubiaceae	Psychotria goyazensis	GBIF	Palicourea goyazensis	Rodrigues (2013)
distyly	Rubiaceae	Psychotria hoffmannseggiana	GBIF	Palicourea hoffmannseggiana	Rodrigues (2013)
distyly	Rubiaceae	Psychotria poeppigiana	GBIF	Palicourea tomentosa	Rodrigues (2013)
distyly	Rubiaceae	Psychotria prunifolia	GBIF	Palicourea prunifolia	Rodrigues (2013)
distyly	Rubiaceae	Psychotria trichophoroides	GBIF	Palicourea trichophora	Rodrigues (2013)
distyly	Erythroxylaceae	Erythroxylum campestre	GBIF	Erythroxylum campestre	Matias et al. (2021)
distyly	Erythroxylaceae	Erythroxylum deciduum	GBIF	Erythroxylum deciduum	Matias et al. (2021)
distyly	Erythroxylaceae	Erythroxylum suberosum	GBIF	Erythroxylum suberosum	Matias et al. (2021)
distyly	Erythroxylaceae	Erythroxylum tortuosum	GBIF	Erythroxylum tortuosum	Matias et al. (2021)
distyly	Rubiaceae	Palicourea rigida	GBIF	Palicourea rigida	Carvalho et al. (2017)
distyly	Rubiaceae	Palicourea rigida	GBIF	Palicourea rigida	Santos et al. (2015)
distyly	Turneraceae	Turnera subulata	GBIF	Turnera subulata	Schlindwein & Medeiros (2006)
distyly	Rubiaceae	Declieuxia fruticosa	GBIF	Declieuxia fruticosa	Souza (2019)
distyly	Rubiaceae	Palicourea rigida	GBIF	Palicourea rigida	Souza (2019)
distyly	Rubiaceae	Palicourea coriacea	GBIF	Palicourea coriacea	Souza (2019)
distyly	Rubiaceae	Palicourea marcgravii	GBIF	Palicourea marcgravii	Souza (2019)
distyly	Rubiaceae	Psychotria prunifolia	GBIF	Palicourea prunifolia	Borges (2017)
distyly	Rubiaceae	Psychotria nitidula	GBIF	Psychotria leiocarpa	Borges (2017)
distyly	Rubiaceae	Psychotria hoffmannseggiana	GBIF	Palicourea hoffmannseggiana	Borges (2017)
distyly	Rubiaceae	Palicourea rigida	GBIF	Palicourea rigida	Silva (1995)
distyly	Rubiaceae	Psychotria nitidula	GBIF	Psychotria leiocarpa	Furtado (2015)
distyly	Rubiaceae	Palicourea croceaï¿½	GBIF	Palicourea crocea	Barbosa (2019)
distyly	Rubiaceae	Psychotria carthagenensis	GBIF	Psychotria carthagenensis	Barbosa (2019)
distyly	Rubiaceae	Palicourea coriacea	GBIF	Palicourea coriacea	Sá (2018)
distyly	Rubiaceae	Palicourea rigida	GBIF	Palicourea rigida	Machado (2007)
distyly	Rubiaceae	Psychotria hofmannseggiana	GBIF	Palicourea hoffmannseggiana	Sá (2013)
distyly	Rubiaceae	Psychotria capitata	GBIF	Psychotria capitata	Sá (2013)
distyly	Rubiaceae	Psychotria prunifolia	GBIF	Palicourea prunifolia	Sá (2013)
distyly	Rubiaceae	Psychotria deflexa	GBIF	Palicourea deflexa	Sá (2013)
distyly	Rubiaceae	Psychotria trichophoroides	GBIF	Palicourea trichophora	Sá (2013)
distyly	Rubiaceae	Psychotria carthagenensis	GBIF	Psychotria carthagenensis	Consolaro (2004)
distyly	Rubiaceae	Manettia cordifolia	GBIF	Manettia cordifolia	Consolaro (2004)
distyly	Rubiaceae	Palicourea officinalis	GBIF	Palicourea officinalis	Furtado (2019)
distyly	Rubiaceae	Psychotria trichophoroides	GBIF	Palicourea trichophora	Furtado (2019)
distyly	Rubiaceae	Psychotria nitidula	GBIF	Psychotria leiocarpa	Furtado (2019)
distyly	Rubiaceae	Palicourea rigida	GBIF	Palicourea rigida	Furtado (2019)
distyly	Rubiaceae	Palicourea macrobotrys	GBIF	Palicourea macrobotrys	Coelho (2002)
distyly	Rubiaceae	Psychotria poeppigiana	GBIF	Palicourea tomentosa	Coelho (2002)
distyly	Turneraceae	Turnera subulata	GBIF	Turnera subulata	Medeiros (2001)
distyly	Erythroxylaceae	Erythroxylum suberosum	GBIF	Erythroxylum suberosum	Lico et al. (2021)
distyly	Rubiaceae	Palicourea macrobotrys	GBIF	Palicourea macrobotrys	Coelho & Barbosa (2003)
distyly	Connaraceae	Rourea induta	GBIF	Rourea induta	Paz (2019)
distyly	Connaraceae	Rourea chrysomalla	GBIF	Rourea chrysomalla	Paz et al. (2024)
distyly	Rubiaceae	Palicourea rigida	GBIF	Palicourea rigida	Cardoso et al. (2022)
distyly	Rubiaceae	Palicourea coriacea	GBIF	Palicourea coriacea	Cardoso et al. (2022)
distyly	Rubiaceae	Palicourea marcgravii	GBIF	Palicourea marcgravii	Cardoso et al. (2022)
distyly	Rubiaceae	Palicourea rigida	GBIF	Palicourea rigida	Furtado et al. (2023)
distyly	Rubiaceae	Palicourea rigida	GBIF	Palicourea rigida	Cardoso et al. (2023c)
enantiostyly	Vochysiaceae	Qualea parviflora	GBIF	Qualea parviflora	Morais et al. (2020b)
enantiostyly	Vochysiaceae	Qualea multiflora	GBIF	Qualea multiflora	Morais et al. (2020b)
enantiostyly	Vochysiaceae	Qualea parviflora	GBIF	Qualea parviflora	Morais et al. (2020a)
enantiostyly	Vochysiaceae	Qualea multiflora	GBIF	Qualea multiflora	Morais et al. (2020a)
enantiostyly	Vochysiaceae	Salvertia convallariodora	GBIF	Salvertia convallariodora	Oliveira (1998)
enantiostyly	Vochysiaceae	Qualea cordata	GBIF	Qualea cordata	Oliveira (1998)
enantiostyly	Vochysiaceae	Callisthene major	GBIF	Callisthene major	Oliveira (1998)
enantiostyly	Fabaceae	Senna rugosa	GBIF	Senna rugosa	Oliveira et al. (2021a)
enantiostyly	Vochysiaceae	Salvertia convallariodora	GBIF	Salvertia convallariodora	Oliveira (1996b)
enantiostyly	Vochysiaceae	Salvertia convallariodora	GBIF	Salvertia convallariodora	Oliveira, Gibbs & Barbosa (2004)
enantiostyly	Fabaceae	Senna reniformis	GBIF	Senna reniformis	Mesquita‐Neto, Costa & Schlindwein (2017)
enantiostyly	Fabaceae	Senna obtusifolia	GBIF	Senna obtusifolia	Teixeira, Costa & Mapeli (2016)
enantiostyly	Vochysiaceae	Qualea multiflora	GBIF	Qualea multiflora	Morais (2019)
enantiostyly	Vochysiaceae	Qualea parviflora	GBIF	Qualea parviflora	Morais (2019)
enantiostyly	Vochysiaceae	Callistene major	GBIF	Callisthene major	Carmo-Oliveira & Morretes (2009)
enantiostyly	Vochysiaceae	Callistene fasciculate	GBIF	Callisthene fasciculata	Carmo-Oliveira & Morretes (2009)
enantiostyly	Vochysiaceae	Qualea grandiflora	GBIF	Qualea grandiflora	Carmo-Oliveira & Morretes (2009)
enantiostyly	Vochysiaceae	Qualea multiflora	GBIF	Qualea multiflora	Carmo-Oliveira & Morretes (2009)
enantiostyly	Vochysiaceae	Qualea parviflora	GBIF	Qualea parviflora	Carmo-Oliveira & Morretes (2009)
enantiostyly	Vochysiaceae	Salvertia convallariodora	GBIF	Salvertia convallariodora	Carmo-Oliveira & Morretes (2009)
enantiostyly	Fabaceae	Chamaecrista ramosa	GBIF	Chamaecrista ramosa	Mesquita‐Neto, Vieira & Schlindwein (2021)
enantiostyly	Fabaceae	Senna pendula	GBIF	Senna pendula	Pinheiro-Costa et al. (2018)
enantiostyly	Fabaceae	Senna affinis	GBIF	Senna affinis	Gottsberger & Silberbauer-Gottsberger (1988)
enantiostyly	Fabaceae	Chamaecrista cathartica	GBIF	Chamaecrista cathartica	Gottsberger & Silberbauer-Gottsberger (1988)
enantiostyly	Lythraceae	Diplusodon crulsianus	GBIF	Diplusodon sessiliflorus	Barros (1996)
enantiostyly	Lythraceae	Diplusodon oblongus	GBIF	Diplusodon oblongus	Barros (1996)
enantiostyly	Lythraceae	Diplusodon ramosissimus	GBIF	Diplusodon ramosissimus	Barros (1996)
enantiostyly	Lythraceae	Diplusodon rosmarinifolius	GBIF	Diplusodon rosmarinifolius	Barros (1996)
enantiostyly	Lythraceae	Diplusodon villosus	GBIF	Diplusodon villosus	Barros (1996)
enantiostyly	Vochysiaceae	Callisthene minor	GBIF	Callisthene minor	Soares et al. (2012)
enantiostyly	Vochysiaceae	Callisthene major	GBIF	Callisthene major	Afonso (1994)
enantiostyly	Fabaceae	Senna sylvestris	GBIF	Senna silvestris	Carvalho & Oliveira (2003)
enantiostyly	Vochysiaceae	Callisthene fasciculata	GBIF	Callisthene fasciculata	Santos (1997)
enantiostyly	Vochysiaceae	Qualea parviflora	GBIF	Qualea parviflora	Santos (1997)
enantiostyly	Fabaceae	Chamaecrista dentata	GBIF	Chamaecrista dentata	Dutra et al. (2009)
enantiostyly	Fabaceae	Chamaecrista hedysaroides	GBIF	Chamaecrista hedysaroides	Dutra et al. (2009)
enantiostyly	Fabaceae	Chamaecrista mucronata	GBIF	Chamaecrista mucronata	Dutra et al. (2009)
enantiostyly	Fabaceae	Chamaecrista rotundata	GBIF	Chamaecrista rotundata	Dutra et al. (2009)
enantiostyly	Fabaceae	Senna rugosa	GBIF	Senna rugosa	Braga et al. (2022)
enantiostyly	Fabaceae	Chamaecrista cathartica	GBIF	Chamaecrista cathartica	Silva et al. (2022)
enantiostyly	Fabaceae	Chamaecrista catharticoidesï¿½	GBIF	Chamaecrista catharticoides	Silva et al. (2022)
enantiostyly	Melastomataceae	Rhynchanthera grandiflora	GBIF	Rhynchanthera grandiflora	Konzmann et al. (2020)
heteranthery	Fabaceae	Senna reniformis	GBIF	Senna reniformis	Mesquita‐Neto et al. (2017)
heteranthery	Fabaceae	Senna pendula	GBIF	Senna pendula	Pinheiro-Costa et al. (2018)
heteranthery	Melastomataceae	Macaira radula	GBIF	Macairea radula	Oliveira et al. (2020b)
heteranthery	Melastomataceae	Rhynchanthera grandiflora	GBIF	Rhynchanthera grandiflora	Konzmann et al. (2020)
heteranthery	Fabaceae	Cassia leptophylla	GBIF	Cassia leptophylla	Gottsberger & Silberbauer-Gottsberger (1988)
heteranthery	Fabaceae	Cassia moschata	GBIF	Cassia moschata	Gottsberger & Silberbauer-Gottsberger (1988)
heteranthery	Melastomataceae	Microlicia cordata	GBIF	Microlicia cordata	Velloso et al. (2018)
heteranthery	Melastomataceae	Desmocelis villosa	GBIF	Desmoscelis villosa	Ferreira & Araújo (2016)
heteranthery	Melastomataceae	Macaira radula	GBIF	Macairea radula	Oliveira et al. (2022b)
heteranthery	Melastomataceae	Rhynchanthera grandiflora	GBIF	Rhynchanthera grandiflora	Santos (2019)
heteranthery	Melastomataceae	Microlicia cordata	GBIF	Microlicia cordata	Velloso (2017)
heteranthery	Melastomataceae	Macaira radula	GBIF	Macairea radula	Oliveira (2019)
heteranthery	Fabaceae	Senna obtusifolia	GBIF	Senna obtusifolia	Teixeira et al. (2016)
heteranthery	Fabaceae	Senna occidentalis	GBIF	Senna occidentalis	Teixeira et al. (2016)
heteranthery	Fabaceae	Senna sylvestris	GBIF	Senna silvestris	Carvalho (1999)
heteranthery	Melastomataceae	Tibouchina blanchetiana	GBIF	Pleroma blanchetianum	Freitas (2017)
heteranthery	Melastomataceae	Tibouchina carvalhoi	GBIF	Pleroma carvalhoi	Freitas (2017)
heteranthery	Melastomataceae	Tibouchina pereirae	GBIF	Pleroma pereirae	Freitas (2017)
heteranthery	Melastomataceae	Tibouchina velutina	GBIF	Pleroma velutinum	Freitas (2017)
heteranthery	Melastomataceae	Pleroma rubrum	GBIF	Pleroma rubrum	Freitas (2017)
heteranthery	Fabaceae	Chamaecrista desvauxii var. latistipula	GBIF	Chamaecrista desvauxii	Valadão-Mendes (2018)
heteranthery	Melastomataceae	Cambessedesia espora	GBIF	Cambessedesia espora	Trevizan et al. (2023)
heteranthery	Melastomataceae	Cambessedesia hilariana	GBIF	Cambessedesia hilariana	Trevizan et al. (2023)
heteranthery	Melastomataceae	Acisanthera alsinaefolia	GBIF	Acisanthera alsinaefolia	Trevizan et al. (2023)
heteranthery	Melastomataceae	Marcetia taxifolia	GBIF	Marcetia taxifolia	Trevizan et al. (2023)
heteranthery	Melastomataceae	Chaetogastra debilis	GBIF	Chaetogastra debilis	Trevizan et al. (2023)
heteranthery	Melastomataceae	Chaetogastra gracilis	GBIF	Chaetogastra gracilis	Trevizan et al. (2023)
heteranthery	Melastomataceae	Desmoscelis villosa	GBIF	Desmoscelis villosa	Trevizan et al. (2023)
heteranthery	Melastomataceae	Pleroma martiale	GBIF	Pleroma martiale	Trevizan et al. (2023)
heteranthery	Melastomataceae	Lavoisiera imbricata	GBIF	Microlicia cataphracta	Trevizan et al. (2023)
heteranthery	Melastomataceae	Rhynchanthera grandiflora	GBIF	Rhynchanthera grandiflora	Trevizan et al. (2023)
heteranthery	Melastomataceae	Trembleya parviflora	GBIF	Microlicia parviflora	Trevizan et al. (2023)
heteranthery	Melastomataceae	Trembleya phlogiformis	GBIF	Microlicia phlogiformis	Trevizan et al. (2023)
heteranthery	Melastomataceae	Macaira radula	GBIF	Macairea radula	Oliveira et al. (2022a)
heteranthery	Melastomataceae	Rhynchanthera grandiflora	GBIF	Rhynchanthera grandiflora	Arvelos (2023)
heteranthery	Melastomataceae	Microlicia congestiflora	GBIF	Microlicia congestiflora	Antunes (2022)
heteranthery	Melastomataceae	Microlicia parviflora	GBIF	Microlicia parviflora	Antunes (2022)
heteranthery	Melastomataceae	Microlicia tomentella	GBIF	Microlicia tomentella	Antunes (2022)
stylar_dimorphism	Melastomataceae	Macaira radula	GBIF	Macairea radula	Oliveira et al. (2020b)
stylar_dimorphism	Melastomataceae	Macaira radula	GBIF	Macairea radula	Oliveira (2019)
