# Supplementary material for: Pollination and plant reproduction in the Cerrado, the world's most biodiverse savanna
Source: Biol Rev Camb Philos Soc. 2025 Sep 16;101(1):74–105. doi: 10.1111/brv.70073 (PMC12783448; doi:10.1111/brv.70073)
Supplement: Supplementary file 7 — Table S3. Results from the literature survey on plant–pollinator networks. [file BRV-101-74-s001.xlsx]

## Sheet: Table S3
Pollinator	Network_type	Reference
comprehensive	comprehensive	Aguiar et al. (2024)
bees	partial	Rabeling et al. (2019)
comprehensive	comprehensive	Souza et al. (2022)
bees	partial	Vianna, Luz & Kleinert (2014)
comprehensive	comprehensive	Baronio et al. (2021)
comprehensive	comprehensive	Pires et al. (2022)
bats	partial	Oliveira et al. (2019)
comprehensive	comprehensive	Souza et al. (2018)
comprehensive	comprehensive	Moreira, Boscolo & Viana (2015)
hummingbirds	partial	Maruyama et al. (2013)
bees	partial	Bezerra, Machado & Mello (2009)
hummingbirds	partial	Araujo et al. (2018a)
hummingbirds	partial	Maruyama et al. (2014)
bees	partial	Mello, Bezerra & Machado (2013)
hummingbirds	partial	Lopes, Bergamo & Rech (2023)
bats	partial	Diniz & Aguiar (2023a)
wasps	partial	Clemente et al. (2012)
comprehensive	comprehensive	Oliveira et al. (2024a)
bees	partial	Raiol et al. (2021)
bees	partial	Rabelo et al. (2015)
hummingbirds	partial	Maianne et al. (2022)
wasps	partial	Clemente et al. (2013)
wasps	partial	Mello et al. (2011)
bees	partial	Santos et al. (2020)
comprehensive	comprehensive	Guerra et al. (2016)
bats	partial	Diniz & Aguiar (2023b)
hummingbirds	partial	Bueno, Zanata & Varassin (2021)
bees	partial	Martins et al. (2023)
hummingbirds	partial	Bosenbecker et al. (2023)
bees	partial	Gostinski et al. (2019)
hawkmoths	partial	Sazatornil et al. (2016)
bees	partial	Andena, Santos & Noll (2012)
